# Supplementary material for: Mindfulness Practice with a Brain-Sensing Device Improved Cognitive Functioning of Elementary School Children: An Exploratory Pilot Study
Source: Brain Sci. 2022 Jan 12;12(1):103. doi: 10.3390/brainsci12010103 (PMC8774020; doi:10.3390/brainsci12010103)
Supplement: Supplementary file 1 [file brainsci-12-00103-s001.zip]

Archive with 1 entries (1 files):
- brainsci-1505779-supplementary.pdf
